# Supplementary material for: Abo1, a conserved bromodomain AAA‐ATPase, maintains global nucleosome occupancy and organisation
Source: EMBO Rep. 2015 Nov 18;17(1):79–93. doi: 10.15252/embr.201540476 (PMC4718406; doi:10.15252/embr.201540476)
Supplement: Supplementary file 6 — Source Data for Figure 3 [file EMBR-17-079-s005.zip]

Archive with 4 entries (3 files):
- Source Data Fig3/SourceDataForFig3A.pptx
- Source Data Fig3/SourceDataForFig3B.pptx
- Source Data Fig3/SourceDataForFig3C.pptx
- Source Data Fig3/
